# Supplementary material for: Decoding thermal adaptation: genome-wide identification of TRP channel repertoire in cephalopods and gene expression responses to chronic thermal exposure in Sepia officinalis and Octopus maya embryos
Source: Front Physiol. 2026 Jul 13;17:1851308. doi: 10.3389/fphys.2026.1851308 (PMC13402157; doi:10.3389/fphys.2026.1851308)
Supplement: Supplementary file 2 [file Table1.xlsx]

## Sheet: Sheet1
Supplementary Table S1
Species accession numbers of TRP
Species common name	Abbreviation	Latin name	Protein Accession number	Gene/Locus Accession number	Location/Gene/Locus ID	Gene name in current databases	Proposed name	Amino acids (aa)	Molecular weight (Da)	Isoelectric point (pI)	Predicted location
TRPA
VERTEBRATES
Human	Hsa	Homo sapiens	KAI4010922.1	JAAKGM020000018.1		TRPA1	TRPA1
Spotted gar	Loc	Lepisosteus oculatus	XP_015208897.2	XM_015353411.2		TRPA1b	TRPA1
Atlantic hagfish	Mgl	Myxine glutinosa	XP_078622968.1	XM_078766842.1		TRPA1	TRPA1
Far Eastern brook lamprey	Lre	Lethenteron reissneri	XP_061425467.1	XM_061569483.1		TRPA1	TRPA1
European brook lamprey	Lpl	Lampetra planeri	CAL9839179.1	OZ078345.2		Non-annotated	TRPA1
NON-VERTEBRATES
Satsuma Tubeworm	Lsa	Lamellibrachia satsuma	KAI0234015.1	JAHXPS010002282.1		TRPA1	αTRPA
Satsuma Tubeworm	Lsa	Lamellibrachia satsuma	KAI0226877.1	JAHXPS010003224.1		TRPA basal	βTRPA
Tubeworm	Gca	Galeolaria caespitosa	KAN1791562.1	JBIPTB010000004.1		TRPA basal	βTRPA
Tubeworm	Gca	Galeolaria caespitosa	KAN1763269.1	JBIPTB010000010.1		TRPA1	αTRPA
Common water flea	Dpu	Daphnia pulex	XP_046442996.1	XM_046587040.1		TRP-pyrexia	αTRPA
Common water flea	Dpu	Daphnia pulex	XP_046446307.1	XM_046590351.1		TRP-pyrexia	αTRPA
Daphnia	Dma	Daphnia magna	KZS20091.1	LRGB01000248.1		TRP-pyrexia	αTRPA
Bellybutton nautilus	Nma	Nautilus macromphalus	TRPs_sequences_Nautilus_and_TRPN_cepahlopos_sequences	OZ330402.1	chro10	Non-annotated	βTRPA
Bellybutton nautilus	Nma	Nautilus macromphalus	TRPs_sequences_Nautilus_and_TRPN_cepahlopos_sequences	OZ330403.1	chro11	Non-annotated	γTRPA
Giant squid	Adu	Architeuthis dux	PV783900	VCCN01002601,1	scaffolds	Non-annotated	γTRPA	899	102975	6.77	Cytoplasm. Extracell.
Giant squid	Adu	Architeuthis dux	PV783899	VCCN01006957,1		Non-annotated	βTRPA	461	52097.2	5.91	Cytoplasm
C. elegans	Cel	Caenorhabditis elegans	ABQ15208.1	EF535106.1		TRPA1	βTRPA	1250	124806	6.25	Cytoplasm
Eastern oyster	Cvi	Crassostrea virginica	XP_022289770.1	XM_022434062.1	LOC111101541	TRPA1 homolog	βTRPA	843	91893.8	6.39	Cytoplasm
Eastern oyster	Cvi	Crassostrea virginica	XP_022319765.1	XM_022464057.1	LOC111122336	TRPA 1-like	αTRPA	1046	118794	6.23	Cell membrane
Market squid	Dop	Doryteuthis opalescens	PV783895	JBFLFE010000034.1	scaf34	Non-annotated	γTRPA	746	86385.7	6.48	Cytoplasm
Market squid	Dop	Doryteuthis opalescens	PV783896	JBFLFE010000009.1	scaf9	Non-annotated	γTRPA	903	103619	6.67	Cell membrane
Market squid	Dop	Doryteuthis opalescens	PV783897	JBFLFE010000017.1	scaf17	Non-annotated	γTRPA	598	69962	6.23	Cell membrane
Market squid	Dop	Doryteuthis opalescens	PV783898	JBFLFE010000019.1	scaf19	Non-annotated	γTRPA	921	105684	8.27	Cell membrane. Cytoplasm.
Market squid	Dop	Doryteuthis opalescens	PV783894	JBFLFE010000031.1	scaf31	Non-annotated	βTRPA	772	84839.7	5.68	Cytoplasm
Longfin inshore squid	Dpe	Doryteuthis pealeii	PV783892	CM042154.1	chromosome: 18	Non-annotated	γTRPA	904	103062	6.89	Cell membrane.
Longfin inshore squid	Dpe	Doryteuthis pealeii	PV783893	CM042171.1	chromosome: 35	Non-annotated	γTRPA	1443	164861	6.46	Cell membrane. Cytoplasm.
Fruit fly	Dme	Drosophila melanogaster	NP_648263.5	FBgn0035934	chr3L	TRPA1	αTRPA	1037	117960	6.65	Cytoplasme,Extracell
Sepiolid Squid	Esc	Euprymna scolopes	PV783891	CM044521.1	chrLG35	Non-annotated	γTRPA	844	96967	6.48	Cell membrane.
Sepiolid Squid	Esc	Euprymna scolopes	PV783890	CM044512.1	chrLG26	Non-annotated	βTRPA	1112	121983	5.97	Cytoplasme
Red abalone	Hru	Haliotis rufescens	XP_048239884.1	XM_048383927.1	LOC124126903	TRPA1 homolog	βTRPA	1324	148429	4.99	Cell membrane. Cytoplasm.
Red abalone	Hru	Haliotis rufescens	XP_048240280.1	XM_048384323.1	LOC125373318	TRPA1 homolog	βTRPA	1201	134058	7	Cell membrane. Cytoplasm. Extracell.
Red abalone	Hru	Haliotis rufescens	XP_048255571.1	XM_048399614.1	LOC124136203	TRPA 1-like	αTRPA	1174	132120	6.91	Cell membrane.
Pacific oyster	Mgi	Magallana gigas	XP_065926787.1	XM_066070715.1	LOC105331179	TRPA1 homolog	βTRPA	1223	138076	5.06	Cell membrane.
Pacific oyster	Mgi	Magallana gigas	XP_065922169.1	XM_066066097.1	LOC105318492	TRPA1	αTRPA	1178	132333	8.35	Cell membrane
California two-spot octopus	Obi	Octopus bimaculoides	XP_052826291.1	XM_052970331.1	LOC106868019/chr9	TRPA1	αTRPA	1367	151393	5.94	Cytoplasme
California two-spot octopus	Obi	Octopus bimaculoides	XP_052822050.1	XM_052966090.1	LOC106880107/chr3	TRPA1	αTRPA	1252	140039	5.22	Cytoplasme
California two-spot octopus	Obi	Octopus bimaculoides	XP_014772761.1	XM_014917275.2	LOC106871015/chr2	TRPA1homolog	βTRPA	1148	129931	5.28	Cell membrane,Extracell
California two-spot octopus	Obi	Octopus bimaculoides	PV783903	XM_014913265.2	LOC106868134/chr4	Non-annotated	γTRPA	1150	132875	6.43	Cytoplasm. Extracell.
Mexican four-eyed octopus	Oma	Octopus maya	PV783885	JAOPJW010005814.1	scaf	Non-annotated	γTRPA	866	99750.5	8.59	Cytoplasm.
Mexican four-eyed octopus	Oma	Octopus maya	PV783884	JAOPJW010003905.1	scaf	Non-annotated	βTRPA	1105	121858	5.42	Cell membrane. Cytoplasm.
East Asian common octopus	Osi	Octopus sinensis	XP_029658209.1	XM_029802349.2	LOC115232467/LG2	TRPA1 homolog	βTRPA	3028	333088	5.33	Cell membrane,Cytoplasme
East Asian common octopus	Osi	Octopus sinensis	XP_036356844.1	XM_036500951.1	LOC115209442/LG3	TRPA1-like	αTRPA	1234	138902	5.27	Cell membrane,Cytoplasme
East Asian common octopus	Osi	Octopus sinensis	PV783904	XM_036501865.1	LOC115210253/LG4	Non-annotated	γTRPA	892	102882	6.83	Cytoplasm. Extracell. Nucleus.
Common octopus	Ovu	Octopus vulgaris	QHX41566.1	MN081859.1/OX597815	chromosome: 2	TRPA1-like protein	βTRPA	1148	129959	5.28	Cell membrane
Common octopus	Ovu	Octopus vulgaris	QHX41565.1	MN081858.1/OX597822	chromosome: 9	TRPA1L	αTRPA	1112	125939	7.51	Cell membrane. Extracell.
Common octopus	Ovu	Octopus vulgaris	PV783902	OX597817	chromosome: 4	Non-annotated	γTRPA	892	103019	7.29	Cytoplasm. Extracell.
Great scallop	Pma	Pecten maximus	XP_033741695.1	XM_033885804.1	LOC117328286	TRPA1 homolog	βTRPA	1196	134429	5.27	Cell membrane
Great scallop	Pma	Pecten maximus	XP_033737355.1	XM_033881464.1	LOC117325328	TRPA 1-like	αTRPA	1169	130627	6.98	Cell membrane
Dwarf cuttlefish	Sba	Sepia bandensis (Ascarosepion bandense)	PV783889	JBBBDQ010000952.1	scaf	Non-annotated	γTRPA	740	58674.1	6.34	Cell membrane
Dwarf cuttlefish	Sba	Sepia bandensis (Ascarosepion bandense)	PV783888	JBBBDQ010000728.1	scaf	Non-annotated	βTRPA	1054	120175	6.07	Cell membrane,Cytoplasme,
Golden cuttlefish	Ses	Sepia esculenta (Acanthosepion esculentum)	PV783887	OZ038508,1	chromosome: 34	Non-annotated	γTRPA	901	102980	6.18	Cell membrane
Golden cuttlefish	Ses	Sepia esculenta (Acanthosepion esculentum)	PV783886	OZ038506.1	chromosome: 32	Non-annotated	βTRPA	1276	141718	5.77	Cytoplasm.
Common cuttlefish	Sof	Sepia officinalis	PV783882	OZ199168.1	chromosome: 28	Non-annotated	βTRPA	959	109887	5.58	Cell membrane,Cytoplasme,Extracell
Common cuttlefish	Sof	Sepia officinalis	PV783883	OZ199173.1	chromosome: 33	Non-annotated	γTRPA	1177	132873	6.65	Cell membrane,
Pharaoh cuttlefish	Sph	Sepia pharaonis (Acanthosepion pharaonis)	PV783901	CAHIKZ030001672.1	contig: Sph2502	Non-annotated	γTRPA	901	102896	6.55	Cytoplasme
Pharaoh cuttlefish	Sph	Sepia pharaonis (Acanthosepion pharaonis)	CAE1307126.1	CAHIKZ030004103.1	SPHA_59201	TRPA1	βTRPA	1169	133048	5.27	Cell membrane. Cytoplasm. Extracell.
TRPV
VERTEBRATES
Human	Hsa	Homo sapiens	NP_061197.4	NM_018727.5		TRPV1	TRPV1
Human	Hsa	Homo sapiens	NP_057197.2	NM_016113.5		TRPV2	TRPV2
Human	Hsa	Homo sapiens	NP_659505.1	NM_145068.4		TRPV3	TRPV3
Human	Hsa	Homo sapiens	NP_067638.3	NM_021625.5		TRPV4	TRPV4
Human	Hsa	Homo sapiens	NP_062815.3	NM_019841.7		TRPV5	TRPV5
Human	Hsa	Homo sapiens	NP_061116.5	NM_018646.6		TRPV6	TRPV6
Spotted gar	Loc	Lepisosteus oculatus	XP_006641065.2	XM_006641002.3		TRPV1	TRPV1
Spotted gar	Loc	Lepisosteus oculatus	XP_006640397.1	XM_006640334.3		TRPV4	TRPV4
Spotted gar	Loc	Lepisosteus oculatus	XP_006642484.1	XM_006642421.2		TRPV5	TRPV5
Atlantic hagfish	Mgl	Myxine glutinosa	XP_078631346.1	XM_078775220.1		TRPV6	TRPV6
Atlantic hagfish	Mgl	Myxine glutinosa	XP_067987437.2	XM_068131336.2		TRPV5	TRPV5
Far Eastern brook lamprey	Lre	Lethenteron reissneri	XP_061421894.1	XM_061565910.1		TRPV6	TRPV6
Far Eastern brook lamprey	Lre	Lethenteron reissneri	XP_061421913.1	XM_061565929.1		TRPV5	TRPV5
European river lamprey	Lfl	Lampetra fluviatilis	XP_078739588.1	XM_078883462.1		TRPV4	TRPV4
European river lamprey	Lfl	Lampetra fluviatilis	XP_078725610.1	XM_078869484.1		TRPV5	TRPV5
NON-VERTEBRATES
Satsuma Tubeworm	Lsa	Lamellibrachia satsuma	KAI0211193.1	JAHXPS010005891.1		TRPV6
Tubeworm	Gca	Galeolaria caespitosa	KAN1788689.1	JBIPTA010000005.1		TRPV6
Tubeworm	Gca	Galeolaria caespitosa	KAN1760286.1	JBIPTB010000011.1		TRPV5
Common water flea	Dpu	Daphnia pulex	XP_046440878.1	XM_046584922.1		Non-annotated	αTRPV
Common water flea	Dpu	Daphnia pulex	EFX88604.1	GL732525.1		Non-annotated	αTRPV
Common water flea	Dpu	Daphnia pulex	EFX86702.1	GL732529.1		Non-annotated	βTRPV
Daphnia	Dma	Daphnia magna	XP_032786507	XM_032930616.2		TRPV5
Daphnia	Dma	Daphnia magna	XP_032786511.1	XM_032930620.2		TRPV5
Bellybutton nautilus	Nma	Nautilus macromphalus	TRPs_sequences_Nautilus_and_TRPN_cepahlopos_sequences	OZ330416.1	chro24	Non-annotated
Bellybutton nautilus	Nma	Nautilus macromphalus	TRPs_sequences_Nautilus_and_TRPN_cepahlopos_sequences	OZ330418.1	chroX	Non-annotated
Giant squid	Adu	Architeuthis dux	PV783827	VCCN01000574.1		Non-annotated	αTRPV	708	79915.7	8.67	Cytoplasm.
Giant squid	Adu	Architeuthis dux	PV783828	VCCN01002910.1		Non-annotated	βTRPV	768	88814.3	7.22	Cytoplasm. Nucleus.
Sepiolid Squid	Esc	Euprymna scolopes	PV783835	JANFOI010000337.1		Non-annotated	αTRPV	712	81037.1	8.75	Cytoplasm.
Sepiolid Squid	Esc	Euprymna scolopes	PV783836	JANFOI010001369.1		Non-annotated	βTRPV	801	92374.9	5.43	Cytoplasm. Nucleus.
Golden cuttlefish	Ses	Sepia esculenta	PV783823	OZ038494.1	chr20	Non-annotated	αTRPV	767	87085.2	8.66	Cytoplasm. Endoplasmic reticulum. Nucleus.
Golden cuttlefish	Ses	Sepia esculenta	PV783824	OZ038486.1	chr12	Non-annotated	βTRPV	795	90833.1	8.85	Cytoplasm. Endoplasmic reticulum.
Dwarf cuttlefish	Sba	Sepia bandensis	PV783825	JBBBDQ010000436.1		Non-annotated	αTRPV	777	89337.5	9.45	Cell membrane. Cytoplasm. Endoplasmic reticulum. Nucleus.
Dwarf cuttlefish	Sba	Sepia bandensis	PV783826	JBBBDQ010001311.1		Non-annotated	βTRPV	706	80964.9	6.72	Cytoplasm.
Longfin squid	Dpe	Doryteuthis pealeii	PV783829	JALAJA010000020.1	chro20	Non-annotated	αTRPV	774	87922.2	8.57	Cytoplasm.
Longfin squid	Dpe	Doryteuthis pealeii	PV783830	JALAJA010000009.1	chro9	Non-annotated	βTRPV	973	113318	7.69	Cytoplasm.
Market squid	Dop	Doryteuthis opalescens	PV783831	JBFLFE010000018.1		Non-annotated	αTRPV	867	98225.9	9.13	Cytoplasm.
Market squid	Dop	Doryteuthis opalescens	PV783832	JBFLFE010000009.1		Non-annotated	βTRPV	820	95178.6	7.92	Cytoplasm.
Mexican four-eyed octopus	Oma	Octopus maya	PV783833	JAOPJW010004870.1		Non-annotated	αTRPV	749	86242.8	6.96	Cytoplasm.
Mexican four-eyed octopus	Oma	Octopus maya	PV783834	JAOPJW010004106.1		Non-annotated	βTRPV	751	85306.2	8.39	Cytoplasm.
Common cuttlefish	Sof	Sepia officinalis	PV783821	OZ199157.1	chromosome: 17	Non-annotated	αTRPV	863	99667.4	9.44	Cell membrane. Cytoplasm. Endoplasmic reticulum. Nucleus.
Common cuttlefish	Sof	Sepia officinalis	PV783822	OZ199147.1	chromosome: 7	Non-annotated	βTRPV	652	74767.7	8.18	Cytoplasm.
Pharaoh cuttlefish	Sph	Sepia pharaonis	CAE1293683.1	CAHIKZ030002910.1	SPHA_49945/Sph3619	TRPV6	αTRPV	498	56024.4	9.27	Cell membrane.
Pharaoh cuttlefish	Sph	Sepia pharaonis	CAE1156949.1	CAHIKZ030000166.1		TRPV5	βTRPV	728	83736.9	7.17	Cell membrane.
California two-spot octopus	Obi	Octopus bimaculoides	XP_052822662.1	XM_052966702.1	LOC106882030	TRPV5	αTRPV	888	102446	8.4	Cell membrane.
California two-spot octopus	Obi	Octopus bimaculoides	XP_052831646.1	XM_052975686.1	LOC106873499	TRPV5	βTRPV	725	83310.8	6	Cell membrane.
East Asian common octopus	Osi	Octopus sinensis	XP_029633752.1	XM_029777892.2	LOC115209468	TRPV5	αTRPV	932	106490	8.99	Cell membrane.
East Asian common octopus	Osi	Octopus sinensis	XP_036368133.1	XM_036512240.1	LOC115223114	TRPV6	βTRPV	452	52258.2	6.07	Cell membrane.
Common octopus	Ovu	Octopus vulgaris	CAI9719439.1	OX597816.1	OCTVUL_1B028372	TRPV5	αTRPV	782	89328	8.52	Cell membrane.
Common octopus	Ovu	Octopus vulgaris	CAI9738794.1	OX597835.1	OCTVUL_1B016571	TRPV5	βTRPV	454	52118.9	6.49	Cytoplasm.
Red abalone	Hru	Haliotis rufescens	XP_046356888.2	XM_046500932.2		TRPV6	αTRPV	1033	116802	8.53	Cell membrane.
Red abalone	Hru	Haliotis rufescens	XP_048244963.1	XM_048389006.1		TRPV6	βTRPV	652	74283	6.38	Cytoplasm.
Red abalone	Hru	Haliotis rufescens	XP_046376203.2	XM_046520247.2		TRPV6	γTRPV	884	101126	9.11	Cell membrane.
Great scallop	Pma	Pecten maximus	XP_033744456.1	XM_033888565.1		TRPV5	αTRPV	1023	116163	8.7	Cell membrane.
Great scallop	Pma	Pecten maximus	XP_033732977.1	XM_033877086.1		TRPV6	αTRPV	655	73987.1	6.55	Cell membrane.
Great scallop	Pma	Pecten maximus	XP_033730819.1	XM_033874928.1		TRPV6	βTRPV	676	77797.7	6.4	Cell membrane.
Great scallop	Pma	Pecten maximus	XP_033732844.1	XM_033876953.1		TRPV5-like	γTRPV	899	102895	6.3	Cell membrane.
Great scallop	Pma	Pecten maximus	XP_033761183.1	XM_033905292.1		TRPV5-like	γTRPV	803	92656.4	6.05	Cell membrane. Cytoplasm.
Pacific oyster	Mgi	Magallana gigas	XP_011445413.3	XM_011447111.4		TRPV5	βTRPV	803	92013.4	5.83	Cell membrane.
Pacific oyster	Mgi	Magallana gigas	XP_011427399.3	XM_011429097.4		TRPV5	γTRPV	893	103231	7.11	Cell membrane. Cytoplasm.
Pacific oyster	Mgi	Magallana gigas	CGI_10012744	EKC24504.1		TRPV-Iav (TRPV6 in description)	IAV/αTRPV	1346	152229	9.45	Cell membrane.
Pacific oyster	Mgi	Magallana gigas	CGI_10023943	EKC27818.1		TRPV-Nan (TRPV6 in description)	NAN/βTRPV	824	94345.3	5.77	Cell membrane.
Eastern oyster	Cvi	Crassostrea virginica	XP_022300632.1	XM_022444924.1		Non-annotated	αTRPV	1058	119562	9.08	Cell membrane.
Eastern oyster	Cvi	Crassostrea virginica	XP_022322068.1	XM_022466360.1	LOC111123790	TRPV5	βTRPV	779	89285.4	6.38	Cell membrane.
Eastern oyster	Cvi	Crassostrea virginica	XP_022326338.1	XM_022470630.1		TRPV5	γTRPV	889	1.03002e+06	8.18	Cell membrane. Nucleus.
C. elegans	Cel	Caenorhabditis elegans	NP_500372.1	WBGene00003889		OSM9	OSM9/αTRPV	937	106848	8.23	Cell membrane.
C. elegans	Cel	Caenorhabditis elegans	NP_001335506.1	WBGene00003838		OCR1	OCR1/βTRPVa	850	97344.7	9.02	Cell membrane.
C. elegans	Cel	Caenorhabditis elegans	NP_501380.1	WBGene00003839		OCR2	OCR2/βTRPVb	900	101973	8.85	Cell membrane.
C. elegans	Cel	Caenorhabditis elegans	NP_510520.4	WBGene00003840		OCR3	OCR3/βTRPV	818	94067.2	6.74	Cell membrane.
C. elegans	Cel	Caenorhabditis elegans	NP_501172.2	WBGene00003841		OCR4	OCR4/βTRPVd	756	86749.1	8.27	Cell membrane.
Fruit fly	Dme	Drosophila melanogaster	NP_572353.1	FBgn0086693		TRPV-Iav	IAV/αTRPV	1123	124673	5.75	Cell membrane.
Fruit fly	Dme	Drosophila melanogaster	NP_001261833.1	FBgn0036414		TRPV-Nan	NAN/βTRPV	834	96325.3	5.35	Cell membrane.
TRPML
VERTEBRATES
Human	Hsa	Homo sapiens	NP_065394.1	NM_020533.3		TRPML1	TRPML1
Human	Hsa	Homo sapiens	NP_694991.2	NM_153259.4		TRPML2	TRPML2
Human	Hsa	Homo sapiens	NP_060768.8	NM_018298.11		TRPML3	TRPML3
Spotted gar	Loc	Lepisosteus oculatus	XP_069051795.1	XM_069195694.1		TRPML1	TRPML1
Spotted gar	Loc	Lepisosteus oculatus	XP_015210871.2	XM_015355385.2		TRPML2	TRPML2
Spotted gar	Loc	Lepisosteus oculatus	XP_006634884.3	XM_006634821.3		TRPML3/mcoln3	TRPML3
Atlantic hagfish	Mgl	Myxine glutinosa	XP_067963829.1	XM_068107728.2		mucolipin-3	TRPML3
European river lamprey	Lfl	Lampetra fluviatilis	CAM9788767.1	OZ243565.1		Non-annotated	TRPML3
European brook lamprey	Lpl	Lampetra planeri	CAM9788767.1	OZ243565.1		Non-annotated	TRPML3
NON-VERTEBRATES
Satsuma Tubeworm	Lsa	Lamellibrachia satsuma	KAI0221993.1	JAHXPS010003909.1		mucolipin-3	TRPML
Tubeworm	Gca	Galeolaria caespitosa	KAN1800535.1	JBIPTB010000003.1		mucolipin-2	TRPML
Common water flea	Dpu	Daphnia pulex	XP_046460378.1	XM_046604422.1		mucolipin-3	TRPML
Daphnia	Dma	Daphnia magna	KZS19472.1	LRGB01000378.1		mucolipin-1	TRPML
Bellybutton nautilus	Nma	Nautilus macromphalus	TRPs_sequences_Nautilus_and_TRPN_cepahlopos_sequences	OZ330393.1		Non-annotated	TRPML
Giant squid	Adu	Architeuthis dux	PV783820	VCCN01005046.1		Non-annotated	TRPML	593	69756.3	9.27	Cell membrane. Cytoplasm.
Sepiolid Squid	Esc	Euprymna scolopes	PV783817	CM044489.1		Non-annotated	TRPML	570	67128	9.11	Cell membrane. Endoplasmic reticulum.
Golden cuttlefish	Ses	Sepia esculenta	PV783815	OZ038476.1	chor2	Non-annotated	TRPML	649	75752.7	8.73	Cell membrane. Cytoplasm. Lysosome.
Dwarf cuttlefish	Sba	Sepia bandensis	PV783816	JBBBDQ010001305.1		Non-annotated	TRPML	634	74500.5	9.15	Cell membrane. Cytoplasm. Lysosome.
Longfin squid	Dpe	Doryteuthis pealeii	PV783818	CM042137.1	chro1	Non-annotated	TRPML	671	78643.7	8.89	Endoplasmic reticulum.
Market squid	Dop	Doryteuthis opalescens	PV783819	JBFLFE010000001.1		Non-annotated	TRPML	599	70333.3	8.92	Cell membrane.
Common cuttlefish	Sof	Sepia officinalis	PV783813	OZ199141.1	chro1	Non-annotated	TRPML	758	88778.5	9.07	Cell membrane. Cytoplasm.
Pharaoh cuttlefish	Sph	Sepia pharaonis	CAE1281955.1	CAHIKZ030002148.1		MCOLN3	TRPML	596	69714.2	8.52	Vacuole
California two-spot octopus	Obi	Octopus bimaculoides	XP_014776211.1	XM_014920725.2	chro7	TRPML3	TRPML	626	73124	8.55	Cell membrane.
Mexican four-eyed octopus	Oma	Octopus maya	PV783814	JAOPJW010008414.1		Non-annotated	TRPML	588	68614	8.81	Cell membrane.
East Asian common octopus	Osi	Octopus sinensis	XP_036360518.1	XM_036504625.1		TRPML3	TRPML	640	74945.4	8.78	Cell membrane.
Common octopus	Ovu	Octopus vulgaris	CAI9725377.1	OX597820.1	chro7	TRPML3	TRPML	588	98729.2	8.86	Cell membrane.
Red abalone	Hru	Haliotis rufescens	XP_048255582.1	XM_048399625.1		TRPML3	TRPML	680	78471.1	6.81	Vacuole
Great scallop	Pma	Pecten maximus	XP_033738904.1	XM_033883013.1	chro4	TRPML3	TRPML	631	73137.1	5.9	Vacuole
Pacific oyster	Mgi	Magallana gigas	XP_034311493.1	XM_034455602.2	chro7	TRPML3	TRPML	644	75494.3	8.28	Vacuole
Eastern oyster	Cvi	Crassostrea virginica	XP_022318033.1	XM_022462325.1	chro2	TRPML3	TRPML	648	75293.3	6.59	Vacuole
Fruit fly	Dme	Drosophila melanogaster	AAF49118.1	FBgn0262516	chro3L	TRPML	TRPML	652	74251.4	7.03	Vacuole
TRPP
VERTEBRATES
Human	Hsa	Homo sapiens	NP_000287.4	NM_000296.4		polycystin-1-like protein 2	TRPP1
Human	Hsa	Homo sapiens	NP_057196.2	NM_016112.3		polycystin-2-like protein 1	TRPP2
Spotted gar	Loc	Lepisosteus oculatus	XP_015215450.2	XM_015359964.2	chro19	polycystin-1	TRPP1
Spotted gar	Loc	Lepisosteus oculatus	XP_015203008.2	XM_015347522.2		polycystin-2-like protein 1	TRPP2
Atlantic hagfish	Mgl	Myxine glutinosa	XP_078641229.1	XM_078785103.1		polycystin-1-like protein 3
Atlantic hagfish	Mgl	Myxine glutinosa	XP_078639453.1	XM_078783327.1		polycystin-2-like protein 1
Far Eastern brook lamprey	Lre	Lethenteron reissneri	XP_061410785.1	XM_061554801.1		polycystin-1-like protein 1 (PKD1L1)
Far Eastern brook lamprey	Lre	Lethenteron reissneri	XP_061421198.1	XM_061565214.1		polycystin-2-like protein 1
Far Eastern brook lamprey	Lre	Lethenteron reissneri	XP_061425464.1	XM_061569480.1		polycystin-1-like protein 2
NON-VERTEBRATES
Satsuma Tubeworm	Lsa	Lamellibrachia satsuma	KAI0225441.1	JAHXPS010003370.1		Polycystic kidney disease 1-related protein	TRPP
Tubeworm	Gca	Galeolaria caespitosa	KAN1759069.1	JBIPTB010000011.1		Polycystic kidney disease, variant 2 (PKD1L1)	TRPP
Bellybutton nautilus	Nma	Nautilus macromphalus	TRPs_sequences_Nautilus_and_TRPN_cepahlopos_sequences	OZ330410.1	chro18	Non-annotated	TRPP
Giant squid	Adu	Architeuthis dux	PV783843	VCCN01001303.1		Non-annotated	TRPP
Market squid	Dop	Doryteuthis opalescens	PV783842	JBFLFE010000013.1		Non-annotated	TRPP
Longfin squid	Dpe	Doryteuthis pealeii	PV783841	JALAJA010000014.1	CM042150.1	Non-annotated	TRPP
Sepiolid Squid	Esc	Euprymna scolopes	PV783845	CM044525.1		Non-annotated	TRPP
Red abalone	Hru	Haliotis rufescens	XP_048243424.1	XM_048387476.1	LOC124127667	polycystic kidney disease protein 1-like 1	TRPP
California two-spot octopus	Obi	Octopus bimaculoides	XP_052826269.1	XM_052970309.1	LOC106880231	polycystic kidney disease protein 1-like 2	TRPP
Mexican four-eyed octopus	Oma	Octopus maya	PV783844	JAOPJW010000002.1		Non-annotated	TRPP
East Asian common octopus	Osi	Octopus sinensis	XP_029641410.2	XM_029785550.2	LOC115216328	polycystic kidney disease protein 1-like 1	TRPP
Common octopus	Ovu	Octopus vulgaris	CAI9728176.1	OX597822.1	OCTVUL_1B011233	polycystic kidney disease protein 1-like 1	TRPP
Great scallop	Pma	Pecten maximus	XP_033762676.1	XM_033906785.1	LOC117344137	polycystic kidney disease protein 1-like 1	TRPP
Dwarf cuttlefish	Sba	Sepia bandensis	PV783839	JBBBDQ010000635.1		Non-annotated	TRPP
Golden cuttlefish	Ses	Sepia esculenta	PV783838	OZ038488.1		Non-annotated	TRPP
Common cuttlefish	Sof	Sepia officinalis	PV783837	OZ199151/OZ199182.1	chromosome: 42	Non-annotated	TRPP
Pharaoh cuttlefish	Sph	Sepia pharaonis	CAE1264791.1	CAHIKZ030001456.1/CAHIKZ030000115.1	SPHA_34359/contig: Sph2308	PKD1L2	TRPP
Caenorhabditis elegans	Cel	Caenorhabditis elegans	NP_502838.3	NM_070437.5	chroIV	Polycystin-2	TRPP
Fruit fly	Dme	Drosophila melanogaster	NP_609561.2	NM_135717.3	chro2L	Polycystic kidney disease 2	TRPP
TRPC
VERTEBRATES
Spotted gar	Loc	Lepisosteus oculatus	XP_006637772.1	XM_006637709.3		TRPC1	TRPC1
Spotted gar	Loc	Lepisosteus oculatus	XP_015199496.1	XM_015344010.2		TRPC3	TRPC3
Spotted gar	Loc	Lepisosteus oculatus	XP_006628285.2	XM_006628222.3		TRPC4	TRPC4
Spotted gar	Loc	Lepisosteus oculatus	XP_069049554.1	XM_069193453.1		TRPC5	TRPC5
Spotted gar	Loc	Lepisosteus oculatus	XP_006628127.3	XM_006628064.3		TRPC6	TRPC6
Spotted gar	Loc	Lepisosteus oculatus	XP_015205153.1	XM_015349667.2		TRPC7	TRPC7
Human	Hsa	Homo sapiens	NP_001238774.1	NM_001251845.2		TRPC1	TRPC1
Human	Hsa	Homo sapiens	NP_003296.1	NM_003305.2		TRPC3	TRPC3
Human	Hsa	Homo sapiens	NP_001129427.1	NM_001135955.3		TRPC4	TRPC4
Human	Hsa	Homo sapiens	XP_047298369.1	XM_047442413.1		TRPC5	TRPC5
Human	Hsa	Homo sapiens	XP_047283465.1	XM_047427509.1		TRPC6	TRPC6
Human	Hsa	Homo sapiens	NP_065122.1	NM_020389.3		TRPC7	TRPC7
Far Eastern brook lamprey	Lre	Lethenteron reissneri	XP_061419971.1	XM_061563987.1		short transient receptor potential channel 4-like	TRPC4
Far Eastern brook lamprey	Lre	Lethenteron reissneri	XP_061431299.1	XM_061575315.1		short transient receptor potential channel 1	TRPC1
Far Eastern brook lamprey	Lre	Lethenteron reissneri	XP_061431726.1	XM_061575742.1		short transient receptor potential channel 7-like	TRPC7
Atlantic hagfish	Mgl	Myxine glutinosa	XP_067988211.2	XM_068132110.2		short transient receptor potential channel 4-like	TRPC4
Atlantic hagfish	Mgl	Myxine glutinosa	XP_078622413.1	XM_078766287.1		short transient receptor potential channel 7-like	TRPC7
Atlantic hagfish	Mgl	Myxine glutinosa	XP_067984788.2	XM_068128687.2		short transient receptor potential channel 2	TRPC2
Atlantic hagfish	Mgl	Myxine glutinosa	XP_067990596.1	XM_068134495.2		short transient receptor potential channel 1	TRPC1
European river lamprey	Lfl	Lampetra fluviatilis	CAL5907941.1	OZ078417.1		Non-annotated
European river lamprey	Lfl	Lampetra fluviatilis	XP_078737236.1	XM_078881110.1		short transient receptor potential channel 7-like
NON-VERTEBRATES
Satsuma Tubeworm	Lsa	Lamellibrachia satsuma	KAI0207129.1	JAHXPS010006313.1		Short transient receptor potential channel 3
Satsuma Tubeworm	Lsa	Lamellibrachia satsuma	KAI0225454.1	JAHXPS010003368.1		Short transient receptor potential channel 4
Satsuma Tubeworm	Lsa	Lamellibrachia satsuma	KAI0210124.1	JAHXPS010006110.1		Transient receptor potential-gamma protein
Tubeworm	Gca	Galeolaria caespitosa	KAN1763280.1	JBIPTB010000010.1		Short transient receptor potential channel 3
Tubeworm	Gca	Galeolaria caespitosa	KAN1807628.1	JBIPTB010000002.1		putative transient receptor potential channel 4
Tubeworm	Gca	Galeolaria caespitosa	KAN1796677.1	JBIPTA010000004.1		Short transient receptor putative channel 1
Common water flea	Dpu	Daphnia pulex	XP_046455113.1	XM_046599157.1		transient receptor potential protein
Common water flea	Dpu	Daphnia pulex	XP_046459745.1	XM_046603789.1		transient receptor potential-gamma protein-like
Daphnia	Dma	Daphnia magna	XP_032795125.2	XM_032939234.2		transient receptor potential protein
Daphnia	Dma	Daphnia magna	KZS10426.1	LRGB01001801.1		Transient receptor potential-gamma protein
Bellybutton nautilus	Nma	Nautilus macromphalus	TRPs_sequences_Nautilus_and_TRPN_cepahlopos_sequences	OZ330409.1	chromosome: 17	Non-annotated
Bellybutton nautilus	Nma	Nautilus macromphalus	TRPs_sequences_Nautilus_and_TRPN_cepahlopos_sequences	OZ330416.1	chromosome: 24	Non-annotated
Bellybutton nautilus	Nma	Nautilus macromphalus	TRPs_sequences_Nautilus_and_TRPN_cepahlopos_sequences	OZ330405.1	chromosome: 13	Non-annotated
Giant squid	Adu	Architeuthis dux	PV783877	VCCN01000055.1		Non-annotated	αTRPC	925	106970	5.58	Cytoplasm
Giant squid	Adu	Architeuthis dux	PV783878	VCCN01005204.1		Non-annotated	βTRPC	274	31858.2	8.59	Cell membrane
Sepiolid Squid	Esc	Euprymna scolopes	PV783879	JANFOI010000355.1		Non-annotated	αTRPC	788	90722.2	5.66	Endoplasmic reticulum.
Sepiolid Squid	Esc	Euprymna scolopes	PV783880	CM044487.1		Non-annotated	βTRPC	1241	142797	8.38	Cytoplasm
Common cuttlefish	Sof	Sepia officinalis	PV783862	OZ199170.1	chromosome: 30	Non-annotated	αTRPC	829	95622.8	5.91	Cell membrane
Common cuttlefish	Sof	Sepia officinalis	PV783863	OZ199143.1	chromosome: 3	Non-annotated	βTRPC	1636	190400	8.32	Cytoplasm
Golden cuttlefish	Ses	Sepia esculenta	PV783871	OZ198478.1	chromosome: 4	Non-annotated	βTRPC	944	109018	5.78	Cytoplasm
Golden cuttlefish	Ses	Sepia esculenta	PV783870	OZ038505.1	chromosome: 31	Non-annotated	αTRPC	1159	133956	5.75	Cytoplasm
Dwarf cuttlefish	Sba	Sepia bandensis	PV783866	JBBBDQ010000426.1		Non-annotated	αTRPC	872	100692	5.86	Cell membrane
Dwarf cuttlefish	Sba	Sepia bandensis	PV783867	JBBBDQ010000340.1		Non-annotated	βTRPC	534	61867.2	9.03	Cytoplasm
Dwarf cuttlefish	Sba	Sepia bandensis	PV783868	JBBBDQ010000611.1		Non-annotated	βTRPC	225	25722.7	8.81	Cytoplasm
Dwarf cuttlefish	Sba	Sepia bandensis	PV783869	JBBBDQ010008849.1		Non-annotated	βTRPC
Market squid	Dop	Doryteuthis opalescens	PV783872	JBFLFE010000036.1		Non-annotated	αTRPC	884	101777	5.46	Cell membrane
Market squid	Dop	Doryteuthis opalescens	PV783873	JBFLFE010000002.1		Non-annotated	βTRPC	1005	117300	9.22	Cytoplasm
Longfin inshore squid	Dpe	Doryteuthis pealeii	PV783875	CM042169.1	chromosome 33	Non-annotated	αTRPC	909	104903	6.07	Cell membrane
Longfin inshore squid	Dpe	Doryteuthis pealeii	PV783874	CM042159.1	chromosome 23	Non-annotated	βTRPC	1648	190583	8.35	Cytoplasm
Longfin inshore squid	Dpe	Doryteuthis pealeii	PV783876	CM042138.1	chromosome 2	Non-annotated	βTRPC	466	53979.1	8.62	Extracell
Mexican four-eyed octopus	Oma	Octopus maya	PV783864	JAOPJW010002798.1		Non-annotated	αTRPC	853	98596.2	8.68	Cell membrane
Mexican four-eyed octopus	Oma	Octopus maya	PV783865	JAOPJW010000001.1		Non-annotated	βTRPC	613	70923.5	5.31	Cytoplasm
East Asian common octopus	Osi	Octopus sinensis	XP_036364091.1	XM_036508198.1	NC_043009.1	TRP-gamma	αTRPC	802	92334.8	6.18	Cell membrane,Nucleus
East Asian common octopus	Osi	Octopus sinensis	XP_029640463.1	XM_029784603.2	NC_042997.1	Short TRPC3	βTRPC	1047	121782	6.25	Cell membrane
California two-spot octopus	Obi	Octopus bimaculoides	XP_052828247.1	XM_052972287.1	NC_068993.1_chro13	TRP-gamma	αTRPC	899	103433	6.07	Cell membrane
California two-spot octopus	Obi	Octopus bimaculoides	XP_052830145.1	XM_052974185.1	NC_068981.1_chro1	TRPC7	βTRPC	976	113416	6.37	Cell membrane
California two-spot octopus	Obi	Octopus bimaculoides	PV783840	NC_069001.1	NC_069001.1_chro21	Non-annotated	βTRPC	385	44334.8	6.79	Cytoplasm
Common octopus	Ovu	Octopus vulgaris	CAI9731671.1	OX597826.1	chro13	TRP-gamma	αTRPC	802	92384.8	6.21	Cell membrane,Nucleus
Common octopus	Ovu	Octopus vulgaris	CAI9715807.1	OX597814.1	chro1	TRPC3	βTRPC	1011	117499	6.13	Cell membrane
Red abalone	Hru	Haliotis rufescens	XP_046352630.1	XM_046496674.2		TRP-gamma	αTRPC	834	96150	7.55	Cell membrane,Nucleus
Red abalone	Hru	Haliotis rufescens	XP_046361822.2	XM_046505866.2		TRPC3	αTRPC	1112	127575	5.57	Cell membrane
Pharaoh cuttlefish	Sph	Sepia pharaonis	PV783881	CAHIKZ030002006.1	contig: Sph2803	Non-annotated	αTRPC	898	104355	6.22	Cytoplasm
Pharaoh cuttlefish	Sph	Sepia pharaonis	CAE1274339.1	CAHIKZ030001780.1		TRPC3	βTRPC	938	108995	6.43	Cytoplasm
Pharaoh cuttlefish	Sph	Sepia pharaonis	CAE1326244.1	CAHIKZ030005474.1	CONTIG847	TRPC6	βTRPC	962	111754	6.43	Cytoplasm
Eastern oyster	Cvi	Crassostrea virginica	XP_022324159.1	XM_022468451.1		TRP-gamma	αTRPC	1015	116541	8.71	Cell membrane
Eastern oyster	Cvi	Crassostrea virginica	CAI9715807.1	OX597814.1		TRPC3	βTRPC	1011	117499	6.13	Cell membrane
Pacific oyster	Mgi	Magallana gigas	XP_065931028.1	XM_066074956.1		TRP-gamma	αTRPC	1005	115421	8.61	Cell membrane
Pacific oyster	Mgi	Magallana gigas	XP_065935957.1	XM_066079885.1		TRPC7s	βTRPC	955	110777	6.13	Cell membrane
Fruit fly	Dme	Drosophila melanogaster	NP_609802.1	FBgn0032593		TRP-gamma	αTRPC	1128	127109	8.05	Cell membrane
Fruit fly	Dme	Drosophila melanogaster	NP_476768.1	NM_057420.4		TRP
TRPM
VERTEBRATES
Human	Hsa	Homo sapiens	KAI2573319.1	CM034965.1		TRPM1	TRPM1
Human	Hsa	Homo sapiens	NP_001420445.1	NM_001433516.1		TRPM2	TRPM2
Human	Hsa	Homo sapiens	NP_001353070.1	NM_001366141.2		TRPM3	TRPM3
Human	Hsa	Homo sapiens	NP_001308210.1	NM_001321281.2		TRPM4	TRPM4
Human	Hsa	Homo sapiens	NP_055370.1	NM_014555.4		TRPM5	TRPM5
Human	Hsa	Homo sapiens	NP_001170782.1	NM_001177311.2		TRPM6	TRPM6
Human	Hsa	Homo sapiens	NP_060142.3	NM_017672.6		TRPM7	TRPM7
Human	Hsa	Homo sapiens	NP_001384535.1	NM_001397606.1		TRPM8	TRPM8
Spotted gar	Loc	Lepisosteus oculatus	XP_069046823.1	XM_069190722.1		TRPM1a	TRPM1a
Spotted gar	Loc	Lepisosteus oculatus	XP_069052882.1	XM_069196781.1		TRPM2	TRPM2
Spotted gar	Loc	Lepisosteus oculatus	XP_069043403.1	XM_069187302.1		TRPM3	TRPM3
Spotted gar	Loc	Lepisosteus oculatus	XP_015208857.2	XM_015353371.2		TRPM4	TRPM4
Spotted gar	Loc	Lepisosteus oculatus	XP_015193971.2	XM_015338485.2		TRPM5	TRPM5
Spotted gar	Loc	Lepisosteus oculatus	XP_015222646.2	XM_015367160.2		TRPM6	TRPM6
Spotted gar	Loc	Lepisosteus oculatus	XP_069046579.1	XM_069190478.1		TRPM7	TRPM7
Far Eastern brook lamprey	Lre	Lethenteron reissneri	XP_061414601.1	XM_061558617.1		transient receptor potential cation channel subfamily M member 7-like	TRPM7
Far Eastern brook lamprey	Lre	Lethenteron reissneri	XP_061422630.1	XM_061566646.1		transient receptor potential cation channel subfamily M member 5-like	TRPM5
Atlantic hagfish	Mgl	Myxine glutinosa	XP_078627875.1	XM_078771749.1		transient receptor potential cation channel subfamily M member 7-like	TRPM7
Atlantic hagfish	Mgl	Myxine glutinosa	XP_078624126.1	XM_078768000.1		transient receptor potential cation channel subfamily M member 2	TRPM2
Atlantic hagfish	Mgl	Myxine glutinosa	XP_067980244.2	XM_068124143.2		transient receptor potential cation channel subfamily M member 5-like	TRPM5
Atlantic hagfish	Mgl	Myxine glutinosa	XP_078628811.1	XM_078772685.1		transient receptor potential cation channel subfamily M member 1	TRPM1
European river lamprey	Lfl	Lampetra fluviatilis	XP_078711094.1	XM_078854968.1		transient receptor potential cation channel subfamily M member 7-like	TRPM7
European river lamprey	Lfl	Lampetra fluviatilis	CAL5913717.1	OZ078406.1		Non-annotated	TRPM7
NON-VERTEBRATES
Satsuma Tubeworm	Lsa	Lamellibrachia satsuma	KAI0243241.1	JAHXPS010000035.1		Transient receptor potential cation channel subfamily M member 3
Satsuma Tubeworm	Lsa	Lamellibrachia satsuma	KAI0220466.1	JAHXPS010004196.1		Transient receptor potential cation channel subfamily M member-like 2
Tubeworm	Gca	Galeolaria caespitosa	KAN1799600.1	JBIPTA010000003.1		Transient receptor putative cation channel subfamily M member 2
Tubeworm	Gca	Galeolaria caespitosa	KAN1815937.1	JBIPTB010000001.1		Transient receptor putative cation channel subfamily M member 3
Common water flea	Dpu	Daphnia pulex	XP_046453277.1	XM_046597321.1		transient receptor potential cation channel trpm-like
Daphnia	Dma	Daphnia magna	XP_032786076.2	XM_032930185.2		transient receptor potential cation channel trpm
Bellybutton nautilus	Nma	Nautilus macromphalus	TRPs_sequences_Nautilus_and_TRPN_cepahlopos_sequences	OZ330395.1	chromosome: 3	Non-annotated	αTRPM
Bellybutton nautilus	Nma	Nautilus macromphalus	TRPs_sequences_Nautilus_and_TRPN_cepahlopos_sequences	OZ330394.1	chromosome: 2	Non-annotated	βTRPM
Giant squid	Adu	Architeuthis dux	PV783851	VCCN01001411.1		Non-annotated	αTRPM	1357	154303	5.66	Cytoplasm.
Giant squid	Adu	Architeuthis dux	PV783858	VCCN01003880.1		Non-annotated	βTRPM	1398	160703	7.52	Cell membrane.
Sepiolid Squid	Esc	Euprymna scolopes	PV783853	CM044504.1		Non-annotated	αTRPM	1841	211243	5.84	Nucleus.
Sepiolid Squid	Esc	Euprymna scolopes	PV783859	CM044495.1		Non-annotated	βTRPM	691	79298.3	6.93	Cytoplasm.
Common cuttlefish	Sof	Sepia officinalis	PV783846	OZ199157.1	chromosome: 17	Non-annotated	αTRPM	1684	191169	6.28	Cell membrane.
Common cuttlefish	Sof	Sepia officinalis	PV783854	OZ199186.1	chromosome: 46	Non-annotated	βTRPM	1188	137060	6.09	Cell membrane. Cytoplasm.
Golden cuttlefish	Ses	Sepia esculenta	PV783847	OZ038494.1	chromosome: 20	Non-annotated	αTRPM	1889	215180	8.03	Cell membrane.
Golden cuttlefish	Ses	Sepia esculenta	PV783855	OZ038480.1		Non-annotated	βTRPM	1367	155712	9.32	Cell membrane.
Dwarf cuttlefish	Sba	Sepia bandensis	PV783848	JBBBDQ010000436.1		Non-annotated	αTRPM	1601	181553	6.52	Extracell. Nucleus.
Dwarf cuttlefish	Sba	Sepia bandensis	PV783856	JBBBDQ010000256.1/JBBBDQ010000436.1		Non-annotated	βTRPM	1417	163462	8.82	Cytoplasm.
Market squid	Dop	Doryteuthis opalescens	PV783850	JBFLFE010000018.1		Non-annotated	αTRPM	1852	208259	5.79	Cell membrane.
Market squid	Dop	Doryteuthis opalescens	PV783861	JBFLFE010000010.1		Non-annotated	βTRPM	1271	147580	6.71	Extracell.
Longfin inshore squid	Dpe	Doryteuthis pealeii	PV783849	CM042156.1	chromosome 20	Non-annotated	αTRPM	1873	213376	5.87	Cytoplasm.
Longfin inshore squid	Dpe	Doryteuthis pealeii	PV783860	CM042143.1		Non-annotated	βTRPM	1266	146177	8.19	Cytoplasm. Endoplasmic reticulum. Extracell.
Mexican four-eyed octopus	Oma	Octopus maya	PV783852	JAOPJW010000002.1		Non-annotated	αTRPM/a/b/	823	94017.1	5.57	Vacuole.
Mexican four-eyed octopus	Oma	Octopus maya	PV783857	JAOPJW010003619.1		Non-annotated	βTRPM	1528	177513	8.08	Cell membrane. Endoplasmic reticulum.
California two-spot octopus	Obi	Octopus bimaculoides	XP_052830098.1	XM_052974138.1		TRPM2	βTRPM	1230	141897	6.17	Cytoplasm. Vacuole.
California two-spot octopus	Obi	Octopus bimaculoides	XP_052826706.1	XM_052970746.1		TRPM3	αTRPM	1772	201096	6.33	Cytoplasm. Vacuole.
Common octopus	Ovu	Octopus vulgaris	CAI9735236.1	OX597830.1		TRPM2	βTRPM	1162	135065	6.54	Cytoplasm. Vacuole.
Common octopus	Ovu	Octopus vulgaris	CAI9728357.1	OX597822.1		TRPM3	αTRPM	1656	188131	6.16	Cytoplasm. Vacuole.
East Asian common octopus	Osi	Octopus sinensis	XP_036366346.1	XM_036510453.1		TRPM2	βTRPM	1245	143589	6.24	Cytoplasm. Vacuole.
East Asian common octopus	Osi	Octopus sinensis	XP_029641654.1	XM_029785794.2		TRPM3	αTRPM	1722	195470	6.24	Nucleus. Vacuole.
Pharaoh cuttlefish	Sph	Sepia pharaonis	CAE1165048.1	CAHIKZ030000269.1		TRPM2	βTRPM	1164	134134	6.36	Cell membrane. Cytoplasm.
Pharaoh cuttlefish	Sph	Sepia pharaonis	CAE1237860.1	CAHIKZ030000769.1		TRPM3	αTRPM	1047	119649	6.12	Cytoplasm.
Great scallop	Pma	Pecten maximus	XP_033750310.1	XM_033894419.1		TRPM3	αTRPM	1655	188636	6.65	Cell membrane. Nucleus.
Great scallop	Pma	Pecten maximus	XP_033724860.1	XM_033868969.1		TRPM2	βTRPM	1635	185764	6.27	Cell membrane. Mitochondrion.
Red abalone	Hru	Haliotis rufescens	XP_046332893.2	XM_046476937.2		TRPM3	αTRPM	1801	203042	6.61	Cytoplasm.
Red abalone	Hru	Haliotis rufescens	XP_048236499.1	XM_048380542.1		TRPM2	βTRPM	1603	183140	6.23	Cell membrane. Mitochondrion.
Fruit fly	Dme	Drosophila melanogaster	NP_001137672.2	FBgn0265194		TRPMisoA	αTRPM	1939	216501	6.17	Cell membrane.
TRPN
VERTEBRATES
Spotted gar	Loc	Lepisosteus oculatus	XP_006635908.3	XM_006635845.3		transient receptor potential cation channel, subfamily N	TRPN
Far Eastern brook lamprey	Lre	Lethenteron reissneri	XP_061424916.1	XM_061568932.1		serine/threonine-protein phosphatase 6	TRPN
European river lamprey	Lfl	Lampetra fluviatilis	XP_078722766.1	XM_078866640.1		Non-annotated	TRPN
NON-VERTEBRATES
Satsuma Tubeworm	Lsa	Lamellibrachia satsuma	KAI0223149.1	JAHXPS010003690.1		Non-annotated	nompC/TRPN
Tubeworm	Gca	Galeolaria caespitosa	KAN1801994.1	JBIPTB010000003.1		serine/threonine-protein phosphatase 6	nompC/TRPN
Dumeril's clam worm	Pdu	Platynereis dumerilii	QZA74857.1	MZ647694.1		no mechanoreceptor potential C	nompC/TRPN
Fruit fly	Dme	Drosophila melanogaster	NM_078759.4	NP_523483		nompC/TRPN	nompC/TRPN
Daphnia	Dapu	Daphnia pulicaria	XP_046648161.1	XM_046792205.1		serine/threonine-protein phosphatase 6	nompC/TRPN
Daphnia	Dma	Daphnia magna	KZS11123.1	LRGB01001581.1		serine/threonine-protein phosphatase 6	nompC/TRPN
Bellybutton nautilus	Nma	Nautilus macromphalus	TRPs_sequences_Nautilus_and_TRPN_cepahlopos_sequences	OZ330393.1	cro1	Non-annotated	nompC/TRPN
Giant squid	Adu	Architeuthis dux	TRPs_sequences_Nautilus_and_TRPN_cepahlopos_sequences	VCCN01003701.1		Non-annotated	nompC/TRPN
Sepiolid Squid	Esc	Euprymna scolopes	TRPs_sequences_Nautilus_and_TRPN_cepahlopos_sequences	NC_136484.1	cro3	Non-annotated	nompC/TRPN
Common cuttlefish	Sof	Sepia officinalis	TRPs_sequences_Nautilus_and_TRPN_cepahlopos_sequences	OZ199141.1	cro1	Non-annotated	nompC/TRPN
Golden cuttlefish	Ses	Sepia esculenta	TRPs_sequences_Nautilus_and_TRPN_cepahlopos_sequences	OZ038476.1	cro2	Non-annotated	nompC/TRPN
Dwarf cuttlefish	Sba	Sepia bandensis	TRPs_sequences_Nautilus_and_TRPN_cepahlopos_sequences	JBBBDQ010001305.1		Non-annotated	nompC/TRPN
Market squid	Dop	Doryteuthis opalescens	TRPs_sequences_Nautilus_and_TRPN_cepahlopos_sequences	JBFLFE010000001.1		Non-annotated	nompC/TRPN
Longfin inshore squid	Dpe	Doryteuthis pealeii	TRPs_sequences_Nautilus_and_TRPN_cepahlopos_sequences	CM042137.1	cro1	Non-annotated	nompC/TRPN
Mexican four-eyed octopus	Oma	Octopus maya	TRPs_sequences_Nautilus_and_TRPN_cepahlopos_sequences	JAOPJW010008414.1		Non-annotated	nompC/TRPN
California two-spot octopus	Obi	Octopus bimaculoides	XP_052825426.1	XM_052969466.1		serine/threonine-protein phosphatase 6	nompC/TRPN
Common octopus	Ovu	Octopus vulgaris	TRPs_sequences_Nautilus_and_TRPN_cepahlopos_sequences	OX597820.1	cro7	Non-annotated	nompC/TRPN
East Asian common octopus	Osi	Octopus sinensis	TRPs_sequences_Nautilus_and_TRPN_cepahlopos_sequences	NC_043003.1		Non-annotated	nompC/TRPN
Pharaoh cuttlefish	Sph	Sepia pharaonis	TRPs_sequences_Nautilus_and_TRPN_cepahlopos_sequences	CAHIKZ030000401.1		Non-annotated	nompC/TRPN
Red abalone	Hru	Haliotis rufescens	XP_046353560.1	XM_046497604.2		serine/threonine-protein phosphatase 6	nompC/TRPN
Fruit fly	Dme	Drosophila melanogaster	NP_001260227.1	NM_001273298.1		piezo
